# Supplementary material for: Silver Nanoparticle Arrays onto Glass Substrates Obtained by Solid-State Thermal Dewetting: A Morphological, Structural and Surface Chemical Study
Source: Nanomaterials (Basel). 2022 Feb 11;12(4):617. doi: 10.3390/nano12040617 (PMC8878931; doi:10.3390/nano12040617)
Supplement: Supplementary file 1 [file nanomaterials-12-00617-s001.zip]

Archive with 1 entries (1 files):
- nanomaterials-1585429 SI.pdf
